# Supplementary material for: Analysis of Alternative Splicing and Alternative Polyadenylation in Populus alba var. pyramidalis by Single-Molecular Long-Read Sequencing
Source: Front Genet. 2020 Feb 7;11:48. doi: 10.3389/fgene.2020.00048 (PMC7020888; doi:10.3389/fgene.2020.00048)
Supplement: Supplementary file 1 [file DataSheet_1.xlsx]

## Sheet: Sheet1
Data S1. Primers of genes for qRT-PCR
Gene ID	Forward primer				Reverse primer
PAYT005502.1	GATGTTTGTCGGTGTTGGAGCC				AGAATGTCTGCCCTGTTAGTTGC
PAYT017063.1	ATACCAGGAGGGTTCGGTCAGG				CTTCTCAGCCACCTCTACTTCATCT
PAYT034821.1	GTCAAGTTGCCGATTCAATACCC-3				TCTTGGTTTGGTTGTCCACTTCTG
PAYT016647.1	GCTTCAAAAGTGGCTAGAAATGG				CGGTTATTGGGTCCTGTTCCTG
PAYT038390.1	TAAGCCTGTCAGAACCAGCATTT				GCCTGTAGTGAAAAGAGAGTTGAG
PAYT028874.1	GACCTTGGAGGCTTAGGGATTG				GAACTAGAGCTTGATGAAGAGGATG
PAYT020568.1	TGCCAGGAACACCTTACAACCAG				CGGTGCTCTCAAGGTGATGTTCT
PAYT016127.1	CCAAATCAGAAAACGATGACCTAAC				ATGTGACCGAGATTTCTTTGAGG
PAYT008989.1	AGTTTATGATGTGACGGACCAAG				CATAAAGGCTTGCTCCACATTGAT
Actin (CYC063)	CCACGAACCGCAGAGAACTT				CTCCATAGATTGATTCTCCTCCG
