# Supplementary material for: Analysis of Alternative Splicing and Alternative Polyadenylation in Populus alba var. pyramidalis by Single-Molecular Long-Read Sequencing
Source: Front Genet. 2020 Feb 7;11:48. doi: 10.3389/fgene.2020.00048 (PMC7020888; doi:10.3389/fgene.2020.00048)
Supplement: Supplementary file 2 [file DataSheet_2.xlsx]

## Sheet: list_of_unannoted_loci
Data S2. List of unannotated loci
Scaffold Name	Start	End	Strand	Length of transipts
scaffold4064	183646	186045	-	1153
scaffold7723	997	3237	-	1638
scaffold328	725559	727808	-	1170
scaffold6978	13956	15586	-	875
scaffold1515	97826	99238	-	1290
scaffold198	19531	21999	+	1767
scaffold845	18805	22858	+	1300
scaffold2022	295707	300845	+	904
scaffold471	1171694	1174001	-	1139
scaffold2945	53792	55013	+	1084
scaffold14876	382	3644	+	1571
scaffold4300	1105340	1108515	-	1727
scaffold386	324581	325852	+	1028
scaffold547	1026925	1030956	-	943
scaffold541	598258	603893	+	1596
scaffold7715	316612	320072	+	1010
scaffold2386	202073	205147	+	1417
scaffold971	599978	601987	-	960
scaffold3018	46536	50165	+	1443
scaffold9119	135232	137496	+	916
scaffold5393	17991	19741	+	1319
scaffold2233	131366	132688	-	1166
scaffold1651	369512	371506	+	1225
scaffold541	125701	130488	-	941
scaffold314	1259490	1262624	+	2020
scaffold220	1978177	1980347	-	1279
scaffold3539	14860	16667	+	1107
scaffold9623	51162	53913	+	1188
scaffold4107	971768	974427	+	1096
scaffold2716	151379	152579	-	1077
scaffold1971	314420	316123	-	1565
scaffold988	2273777	2275741	-	1200
scaffold5773	312854	316645	+	1954
scaffold2233	275005	276171	-	914
scaffold574	600906	603626	+	1195
scaffold9198	5572	10311	-	1117
scaffold1298	63572	64718	+	940
scaffold422	1075087	1078871	-	1444
scaffold2582	554844	558177	-	1409
scaffold5346	8070	19912	-	879
scaffold1762	837729	841747	+	2258
scaffold930	319055	321914	+	1208
scaffold1861	1495	3940	-	1320
scaffold1054	15294	17353	+	1304
scaffold745	822994	826936	-	2202
scaffold7218	206728	213410	+	1940
scaffold1533	83795	86836	-	1429
scaffold4240	389	2517	-	1123
scaffold4041	53070	59567	+	1378
scaffold6978	70337	71416	-	669
scaffold2537	210174	213639	+	1542
scaffold1135	168543	170911	-	1439
scaffold3424	322320	325384	-	1023
scaffold8587	5377	7835	-	1612
scaffold4300	624494	627157	+	1008
scaffold206	1556442	1560467	+	1819
scaffold2116	814738	817569	-	879
scaffold260	284044	286016	-	1386
scaffold1585	887741	891076	-	1272
scaffold632	947124	948725	+	959
scaffold5222	340224	342231	+	1376
scaffold4456	379934	382052	+	1390
scaffold2466	233968	237144	-	918
scaffold926	44128	48776	-	3195
scaffold242	377881	382328	+	2078
scaffold768	350681	352425	+	1501
scaffold551	32336	37699	-	1286
scaffold1671	228576	233382	-	2227
scaffold1573	14820	17772	+	1850
scaffold1515	32937	35067	-	1088
scaffold1476	150189	151310	+	1034
scaffold1135	1185682	1188843	-	1989
scaffold1257	754299	756709	-	1002
scaffold5202	156799	158960	-	1005
scaffold461	1223601	1226845	+	1402
scaffold2569	22966	25319	+	1712
scaffold2320	105753	106980	+	1050
scaffold1671	317511	318907	-	1079
scaffold1585	943143	944417	-	1088
scaffold6870	127848	130577	-	1657
scaffold504	1118374	1119615	-	1016
scaffold418	30148	40200	+	2713
scaffold1903	573397	575871	+	2127
scaffold791	175185	179127	-	928
scaffold7314	64774	65930	+	1122
scaffold8377	582374	586914	-	2013
scaffold754	655846	657066	-	1136
scaffold220	1950381	1952185	-	1535
scaffold1952	257212	264060	-	2124
scaffold1473	58292	61778	+	1123
scaffold220	1993624	1996981	-	1877
scaffold328	3002204	3004912	-	1039
scaffold4113	16318	22388	-	941
scaffold1372	148151	150306	-	1628
scaffold6309	259780	261531	+	1134
scaffold1852	332408	334622	-	1262
scaffold864	212596	215029	-	1066
scaffold8818	39851	42512	-	1649
scaffold689	296301	298589	+	948
scaffold266	282788	283819	-	932
scaffold2116	684063	687014	-	1294
scaffold1831	44074	45988	+	939
scaffold471	817823	820836	+	1978
scaffold5295	278230	288757	-	2687
scaffold4028	113143	120609	+	2723
scaffold328	1735701	1738633	-	2019
scaffold3006	4680	11978	+	2396
scaffold1726	267267	271227	-	2103
scaffold541	1224634	1226639	+	940
scaffold839	173866	176239	+	1648
scaffold188	77942	81268	+	1783
scaffold504	853392	858265	-	1713
scaffold1671	248658	250173	-	1399
scaffold2447	340765	342121	-	1101
scaffold2323	585917	588700	-	2251
scaffold1585	367046	369054	+	1463
scaffold475	520450	522283	-	1008
scaffold988	2277898	2280254	-	1327
scaffold220	1964014	1966551	-	1541
scaffold1217	59819	62846	-	2222
scaffold7755	36554	39816	+	1878
scaffold1970	553198	555895	-	1174
scaffold2116	233316	235831	+	1556
scaffold439	3332	6487	-	956
scaffold2371	1332821	1335111	-	1007
scaffold2635	10466	14128	-	1622
scaffold9268	9765	12479	-	931
scaffold94	1368751	1372111	+	1011
scaffold574	564037	571398	-	2318
scaffold198	12162	13711	+	1001
scaffold12423	73900	80861	+	1284
scaffold11976	12174	15563	-	2537
scaffold3545	67581	69044	+	1064
scaffold2078	8303	10673	+	1115
scaffold4812	154467	157719	+	1997
scaffold3231	436597	439497	+	913
scaffold94	1893017	1895156	-	1475
scaffold8069	4131	6227	-	1191
scaffold2327	1831078	1832223	+	893
scaffold3575	130977	136490	-	1418
scaffold5012	118899	125041	-	2804
scaffold555	750081	752430	+	1271
scaffold4300	569711	571711	-	940
scaffold662	812898	815460	+	1574
scaffold1691	158185	160316	-	994
scaffold328	410920	414783	+	2358
scaffold1429	657910	665768	+	1169
scaffold5222	2055306	2057683	+	1125
scaffold3564	121249	126149	+	1599
scaffold5058	121999	125900	+	2633
scaffold2721	205686	208861	-	1814
scaffold1542	251949	255589	-	1010
scaffold1042	349838	351727	+	1373
scaffold1970	1385265	1389169	+	1605
scaffold1279	1137143	1142760	+	1798
scaffold2461	543938	547666	+	2281
scaffold1691	194989	199117	+	1221
scaffold7733	118594	120390	-	1326
scaffold314	694828	696802	-	836
scaffold2232	190045	194151	-	1058
scaffold832	112589	114869	-	1136
scaffold399	2905	6414	-	1626
scaffold1637	133116	137713	-	2895
scaffold6978	52041	53458	-	883
scaffold3888	12735	13984	+	1043
scaffold206	1808911	1817532	+	2824
scaffold422	1419321	1422794	+	2097
scaffold7660	168521	172546	+	2148
scaffold1206	13161	14332	-	1061
scaffold164	255821	262662	-	2919
scaffold745	749527	751484	-	1162
scaffold1726	1276151	1280265	-	1386
scaffold471	1181061	1183941	-	1102
scaffold66	49922	53259	-	2166
scaffold3564	128651	136858	-	1913
scaffold1964	551311	552925	+	1080
scaffold1393	216278	219042	-	1671
scaffold5777	82946	85375	-	909
scaffold5202	95311	96635	-	988
scaffold1015	446043	447736	+	1606
scaffold922	238978	240572	-	843
scaffold3512	14032	16432	-	1023
scaffold5398	613840	617600	-	1414
scaffold4107	1321591	1324620	+	1716
scaffold1015	333779	336449	+	1364
scaffold336	73547	75549	+	1128
scaffold1762	50683	53479	+	1096
scaffold4754	5926	8290	+	1726
scaffold2116	891973	893331	-	1105
scaffold3793	81665	82998	-	1144
scaffold386	907014	909059	-	1054
scaffold14913	9962	13697	-	2877
scaffold6950	628470	633513	+	1765
scaffold511	303078	304745	+	940
scaffold3471	1529	4214	+	1691
scaffold13809	25410	26735	-	955
scaffold5222	1700488	1701871	+	1282
scaffold1970	419286	421918	-	1473
scaffold1473	242649	245188	-	969
scaffold2092	95593	97424	-	1040
scaffold358	1194424	1197800	+	2657
scaffold1845	330881	332296	+	725
scaffold13351	14887	20516	-	2297
scaffold328	1729191	1731844	-	1839
scaffold832	487164	493628	+	2384
scaffold198	35170	37274	+	1140
scaffold1015	1135135	1140425	-	2330
scaffold2356	18259	21596	+	1704
scaffold1049	349230	352777	-	1452
scaffold13075	10713	13379	+	905
scaffold511	289733	290940	+	915
scaffold2116	539879	544831	+	2162
scaffold4838	34305	35576	+	1127
scaffold9439	449229	452189	-	1038
scaffold6309	346747	348546	+	822
scaffold3658	70141	73165	-	773
scaffold11778	15664	17855	-	1151
scaffold198	186215	188169	-	909
scaffold7164	50454	53492	+	2170
scaffold3246	5599	9319	+	1975
scaffold150	1292781	1294054	+	971
scaffold11308	3775	6754	-	1627
scaffold206	2033785	2036235	+	1163
scaffold220	2010152	2012035	-	1416
scaffold4107	1348388	1351695	-	921
scaffold3277	152045	156007	+	2878
scaffold94	2055902	2058009	-	853
scaffold2532	320662	322773	+	1233
scaffold698	6691	16019	-	2065
scaffold3635	22609	27692	+	2336
scaffold206	2028516	2030146	-	1265
scaffold7660	160496	163355	-	1176
scaffold2479	17472	21789	+	1580
scaffold1762	1016079	1017671	+	908
scaffold2262	23388	24411	-	840
scaffold94	1975628	1979858	-	2440
scaffold2937	151398	153850	+	1478
scaffold2546	335673	338797	+	1531
scaffold3438	473000	477098	+	1092
scaffold5529	103392	104459	-	869
scaffold1589	106437	108161	+	1062
scaffold541	836984	837937	+	837
scaffold328	1160309	1165049	-	1343
scaffold358	1717738	1720487	+	1608
scaffold487	376959	380352	-	2311
scaffold220	1970134	1971981	-	1537
scaffold639	293990	297723	+	935
scaffold9119	34480	42817	+	795
scaffold3328	141279	146123	-	1029
scaffold12270	2505	4145	-	1357
scaffold1370	81161	82638	-	991
scaffold815	50165	52507	+	1447
scaffold701	820138	822719	-	1152
scaffold447	875708	877630	+	1116
scaffold2852	10541	15523	+	2303
scaffold4812	526093	530831	+	1132
scaffold475	449426	459594	+	2796
scaffold745	184840	186134	-	1095
scaffold11092	7216	8405	-	1125
scaffold94	1819720	1823742	-	886
scaffold4105	10152	14514	+	2137
scaffold461	156156	157976	-	989
scaffold7588	113839	115210	-	950
scaffold1813	133916	138567	-	1863
scaffold8833	184747	185711	+	897
scaffold3440	30561	32827	+	1508
scaffold662	743339	745101	-	1642
scaffold745	1185946	1188606	+	1330
scaffold8610	602	3169	+	1842
scaffold80	11651	12872	-	849
scaffold746	417492	422371	-	1195
scaffold1971	14374	16589	-	1408
scaffold1007	110723	113314	-	1850
scaffold2466	631758	635059	+	1726
scaffold1925	24148	30649	-	1575
scaffold1088	20906	24734	-	2499
scaffold2142	69692	73177	+	1623
scaffold150	1250306	1251755	-	834
scaffold273	224592	226625	-	921
scaffold1064	49586	50925	-	938
scaffold2171	75224	78511	-	900
scaffold2386	202078	204188	-	1547
scaffold1347	254256	255324	+	928
scaffold487	171177	172798	+	1172
scaffold328	3313176	3315488	+	1107
scaffold1726	1121170	1129811	+	1819
scaffold2466	587850	594757	-	1740
scaffold194	345396	348903	+	1911
scaffold2861	97595	106992	-	1115
scaffold6491	94497	95603	-	934
scaffold2178	121442	126774	-	1820
scaffold94	619086	622164	+	1303
scaffold2310	11437	15970	-	2208
scaffold1085	384298	386045	+	1609
scaffold4446	26424	29907	-	2340
scaffold94	1487730	1490090	-	1055
scaffold1744	478580	480416	-	741
scaffold922	1782657	1783689	+	841
scaffold10198	583	1870	-	951
scaffold987	133673	135556	-	982
scaffold3888	192133	196491	-	2816
scaffold3231	380821	383418	+	865
scaffold1856	733784	736396	+	891
scaffold220	2040786	2042835	+	1617
scaffold727	362500	364537	-	871
scaffold3545	67046	68200	-	1019
scaffold432	248979	251415	-	1070
scaffold1807	24	2252	-	1455
scaffold4904	272599	274121	+	1143
scaffold669	91054	99626	-	2611
scaffold2057	244365	245782	+	1294
scaffold3458	14860	24194	+	2076
scaffold1936	657796	661118	+	1187
scaffold2740	192312	196135	+	2305
scaffold75	150658	153848	+	2299
scaffold1049	380670	387330	-	2604
scaffold1296	800797	803477	-	1169
scaffold437	88887	100709	-	3221
scaffold422	299313	300744	-	855
scaffold655	199143	201648	-	934
scaffold986	720924	724887	+	2721
scaffold669	66463	70873	-	2590
scaffold1127	110420	112999	+	1058
scaffold4028	223447	226572	-	1797
scaffold8051	14121	17807	+	2014
scaffold4100	41481	43612	+	1032
scaffold4843	4599	10462	-	1012
scaffold6665	66799	72779	+	2555
scaffold150	1490910	1493261	+	973
scaffold4100	310629	318771	-	2092
scaffold3329	92423	96232	+	1224
scaffold3231	385259	386937	-	1526
scaffold2327	1776201	1781829	+	1467
scaffold7224	43611	47557	-	1204
scaffold2098	310154	316307	-	1994
scaffold6061	47438	48788	-	916
scaffold399	23015	26504	-	2889
scaffold1249	407325	409484	+	1758
scaffold1903	178792	180235	-	1086
scaffold845	514885	516153	-	1049
scaffold5354	29329	33066	+	1932
scaffold4744	1281	5089	-	801
scaffold94	2052883	2054111	+	1149
scaffold4650	54493	57172	+	1717
scaffold3533	282357	285683	-	2284
scaffold2740	129927	145278	+	1183
scaffold1781	434106	437013	-	1139
scaffold7902	11368	13519	+	973
scaffold1585	293263	294631	-	1010
scaffold2801	8892	11112	-	1213
scaffold7733	3147	4679	-	1258
scaffold328	3397932	3401116	+	2317
scaffold5202	313862	315958	+	951
scaffold818	512395	515201	-	2307
scaffold7803	145597	147678	-	825
scaffold4105	116138	120505	-	2915
scaffold4509	456418	457239	+	648
scaffold461	1746590	1748515	-	1082
scaffold4812	523484	525398	+	1114
scaffold266	448306	452645	+	2159
scaffold1970	2154569	2156084	+	1195
scaffold1387	164910	167747	-	972
scaffold5798	52201	55747	+	2095
scaffold3013	139941	141497	+	1056
scaffold12409	1761	3216	+	1212
scaffold2323	37103	40459	+	1779
scaffold422	1674085	1674907	+	638
scaffold16593	964	2440	+	1127
scaffold1630	435351	440727	-	2053
scaffold10777	72317	73499	-	1089
scaffold2057	84026	85335	-	1227
scaffold2292	15462	17726	-	1482
scaffold3077	728	3147	+	1356
scaffold8177	1112	6201	-	2247
scaffold94	1815164	1818262	-	1725
scaffold7723	6480	10467	-	2339
scaffold669	129690	131896	-	1346
scaffold2116	79334	82823	-	2403
scaffold3014	302158	303683	+	1407
scaffold2489	174943	176983	+	605
scaffold3375	28095	30787	+	2504
scaffold1726	1113349	1118102	-	2329
scaffold4819	24881	28243	-	2405
scaffold14779	2935	6179	+	1068
scaffold266	378423	382542	+	2811
scaffold1950	17925	19812	-	1709
scaffold8377	614630	623667	-	2599
scaffold358	367406	369881	+	2262
scaffold547	414014	414679	+	531
scaffold263	2847	7220	-	2305
scaffold475	136406	140423	+	2445
scaffold5000	11068	13687	-	2313
scaffold2172	538772	541819	-	2347
scaffold504	1183343	1184659	+	974
scaffold1249	6670	9136	+	2232
scaffold979	434663	437535	-	1682
scaffold139	1075760	1080608	+	1033
scaffold150	256865	266379	-	2329
scaffold4300	1127814	1131461	-	2178
scaffold9487	248163	254895	+	2402
scaffold6676	295530	312714	-	2566
scaffold4235	189142	192052	-	1217
scaffold266	430334	433876	+	2665
scaffold1417	761573	764532	-	2305
scaffold5398	104046	112851	-	3525
scaffold6190	59423	62422	-	2368
scaffold484	522646	528625	+	845
scaffold418	29907	40279	-	3180
scaffold1296	54935	58835	-	2450
scaffold1217	32216	33407	+	713
scaffold639	660321	664366	+	2362
scaffold8053	66871	67940	-	706
scaffold5798	179464	183466	+	2654
scaffold3221	180524	184473	+	3131
scaffold1493	269557	273533	+	798
scaffold8324	76966	79959	-	776
scaffold1006	108016	113888	-	2626
scaffold1135	975962	977772	+	1349
scaffold3902	117448	123800	+	3292
scaffold3592	56108	64458	+	2351
scaffold7164	142831	146857	+	2682
scaffold1611	878860	882364	-	2050
scaffold632	1896825	1897872	+	634
scaffold2933	17047	20299	-	1690
scaffold4756	349691	353106	+	2548
scaffold1135	1105339	1107836	+	2298
scaffold1135	1722369	1729045	+	3047
scaffold839	783693	790069	+	2423
scaffold1372	253297	256000	+	1791
scaffold5790	454500	458382	-	2032
scaffold839	804671	816525	+	2510
scaffold746	48201	51273	-	2480
scaffold4145	65436	71536	+	2880
scaffold922	805139	807481	-	764
scaffold655	127593	130686	-	2237
scaffold4300	177984	180420	-	2355
scaffold1651	357264	358353	-	757
scaffold5798	197937	201968	+	2694
scaffold5798	119681	123258	-	2703
scaffold2227	765906	767642	-	1294
scaffold1135	495740	501827	+	2714
scaffold4904	240496	243204	+	1881
scaffold3221	321801	322962	+	651
scaffold1660	44422	46812	+	1468
scaffold2057	475682	480675	-	1402
scaffold2081	240591	245883	+	780
scaffold2327	638019	641854	-	2405
scaffold3610	655009	657421	+	2158
scaffold7138	490250	497231	+	3369
scaffold746	14323	17543	-	2562
scaffold590	222619	228614	+	1356
scaffold2395	11199	15943	+	3617
scaffold194	538339	546015	-	2992
scaffold1234	13791	16708	+	2760
scaffold484	516070	520516	+	3423
scaffold5798	256531	260787	+	3307
scaffold2292	375732	389665	+	3025
scaffold2258	244250	247928	+	2744
scaffold1695	188029	190415	+	2349
scaffold8399	76717	80850	+	2827
scaffold65	35610	42182	-	2263
scaffold7699	595862	598800	+	2446
scaffold1950	390416	393604	+	869
scaffold5398	90242	91819	-	1364
scaffold7325	195658	198539	+	909
scaffold4819	133908	136426	+	2375
scaffold266	410386	414148	+	2447
scaffold3246	187189	190662	+	2325
scaffold6453	143659	145873	-	1575
scaffold1673	64078	69822	-	2762
scaffold5075	64016	66060	+	1482
scaffold574	797036	805608	-	2251
scaffold471	1158380	1162822	+	2236
scaffold2084	26594	30045	-	2220
scaffold1739	67410	69715	-	2158
scaffold11903	2256	5895	-	2418
scaffold811	442913	446859	-	2893
scaffold14794	37468	40516	+	2407
scaffold1387	584056	587675	-	2254
scaffold746	1141992	1147497	-	2279
scaffold328	375751	380691	+	3149
scaffold4064	559296	564918	-	1317
scaffold8670	192237	199542	+	3007
scaffold7614	35	4032	-	2589
scaffold193	749063	752162	+	2192
scaffold1726	704291	706449	+	2053
scaffold7803	97564	101772	+	2397
scaffold1006	489437	492973	-	2255
scaffold8053	78494	82254	-	2470
scaffold5798	161709	165253	+	2434
scaffold10853	1443	5440	-	2259
scaffold68	164162	166579	+	2243
scaffold8410	452	5450	+	2131
scaffold555	197911	201095	+	2048
scaffold8281	10921	14009	+	2036
scaffold2172	493719	499327	+	2678
scaffold3590	26316	28545	-	2228
scaffold5551	262848	266246	-	2414
scaffold1217	339627	344301	+	2279
scaffold818	3090017	3094820	+	2699
scaffold1611	582932	586313	-	2847
scaffold3635	754129	759214	-	1729
scaffold10853	9240	15377	-	2346
scaffold2172	543750	547999	-	2458
scaffold662	808835	811054	+	2057
scaffold1300	59761	64295	-	2135
scaffold5210	294166	297443	-	2941
scaffold5398	652362	655804	-	2057
scaffold3651	130299	136992	+	2130
scaffold1651	923727	931842	+	2196
scaffold1393	366031	372347	+	2163
scaffold484	82083	85565	-	2800
scaffold2227	160855	164469	-	2182
scaffold5238	52631	56387	-	2946
scaffold3424	679734	683734	-	2991
scaffold4815	680060	686280	+	2406
scaffold8377	596786	600915	-	2641
scaffold2395	538795	542806	+	2706
scaffold988	408114	411125	-	2492
scaffold447	28760	31037	+	2077
scaffold314	652433	658558	-	2837
scaffold3682	74377	77059	-	2597
scaffold4107	935361	940314	+	2279
scaffold5873	58279	62257	-	2578
scaffold1763	54046	66512	+	2341
scaffold6950	378333	383268	+	3216
scaffold1298	170709	174999	+	2280
scaffold632	1912242	1916318	-	2591
scaffold2667	233487	236807	+	2980
scaffold4194	4715	7115	+	2132
scaffold311	121666	122841	-	954
scaffold5090	571573	574214	-	2336
scaffold2395	748	4221	+	2376
scaffold1767	93460	95856	+	2275
scaffold3280	792879	795793	-	1815
scaffold2901	441352	450898	+	2671
scaffold822	20414	23237	+	2407
scaffold7138	467416	471105	+	2229
scaffold1970	893767	897559	+	2539
scaffold220	702873	706474	-	3035
scaffold7699	584008	587277	+	2688
scaffold818	573242	577673	-	2298
scaffold1015	87872	90767	+	2703
scaffold1559	15833	20299	-	2927
scaffold5058	98004	100412	-	2177
scaffold6050	1963	4523	-	2384
scaffold4105	43907	47336	-	2622
scaffold1852	363431	366197	+	1552
scaffold11879	45669	48232	+	1336
scaffold4456	164487	167518	-	2391
scaffold2832	486506	490402	-	3123
scaffold11288	157174	161538	+	2693
scaffold386	874965	877109	-	2070
scaffold655	93986	98005	+	3134
scaffold632	1674898	1678084	+	2038
scaffold1925	240038	248943	+	2528
scaffold6950	31601	35342	-	2404
scaffold1257	332485	335292	-	2456
scaffold4105	16983	20398	-	2722
scaffold3902	3764	6367	+	2501
scaffold4107	1073596	1077218	-	3010
scaffold386	595053	599074	+	2616
scaffold4456	333194	335693	+	2180
scaffold5454	146638	149531	-	2151
scaffold3590	155	4549	+	3561
scaffold353	67623	77855	+	3023
scaffold694	145677	148268	-	2271
scaffold4877	143776	146283	+	2165
scaffold4174	9649	12864	-	2630
scaffold1472	1285	6848	-	3030
scaffold150	843175	846718	-	2440
scaffold1970	2079503	2082314	+	2477
scaffold4235	16437	20446	+	2149
scaffold2158	581555	584330	+	2680
scaffold1760	15788	18799	-	2421
scaffold4105	90987	94128	+	2362
scaffold1585	553438	555945	-	2284
scaffold1925	494410	522522	-	2821
scaffold1829	1991821	1994490	-	2693
scaffold1473	573572	576638	-	1803
scaffold3258	302578	307277	+	2602
scaffold461	988366	991423	-	2092
scaffold689	32674	33429	-	496
scaffold2486	120917	121578	-	439
scaffold66	120754	123258	+	2140
scaffold32	99393	105719	-	3538
scaffold522	447083	448103	+	966
scaffold1829	1872361	1876019	-	2255
scaffold1630	131018	132950	-	578
scaffold7803	149210	159430	-	3166
scaffold1006	325293	325855	+	466
scaffold8688	17952	21486	-	3017
scaffold3635	770804	772858	+	1268
scaffold4659	91334	93247	-	512
scaffold979	552147	552846	-	605
scaffold4456	310609	311602	+	617
scaffold10617	7481	10095	-	2482
scaffold1746	106646	113870	+	3477
scaffold1651	188738	190846	+	684
scaffold673	108896	109674	+	562
scaffold11655	20399	21232	+	583
scaffold1648	7495	10941	+	2852
scaffold1020	64648	67980	-	2189
scaffold987	45046	46016	-	471
scaffold861	167167	169535	-	2280
scaffold94	2052361	2053377	-	599
scaffold1763	7514	11724	+	618
scaffold206	1554312	1555368	-	608
scaffold1427	173371	175113	+	585
scaffold2727	16339	17971	-	715
scaffold7351	4140	7766	+	2225
scaffold1703	229745	230881	-	417
scaffold5393	139504	141143	-	466
scaffold8688	13623	17110	-	3296
scaffold9712	48700	59941	+	2649
scaffold555	261873	262431	-	389
scaffold6133	305143	309173	+	3903
scaffold574	274300	277935	+	2617
scaffold791	454158	454979	-	625
scaffold815	425055	426797	-	427
scaffold1741	423	4252	+	2736
scaffold65	499861	505401	+	2255
scaffold2881	56341	59909	-	2128
scaffold1127	484104	485019	+	556
scaffold3013	221018	222208	-	492
scaffold358	1782788	1785759	-	2240
scaffold11450	868	4690	-	3173
scaffold10367	858	5562	-	3035
scaffold9569	13583	22640	-	3272
scaffold953	689617	691473	+	1686
scaffold2268	76768	95632	-	2651
scaffold845	489224	490581	-	1089
scaffold5516	14155	18507	+	3438
scaffold988	975592	978069	-	2273
scaffold639	394275	398506	-	2102
scaffold3524	318026	321941	-	3497
scaffold6868	114609	117654	+	2767
scaffold1064	1267	9692	-	3285
scaffold266	385895	390176	+	2986
scaffold1279	1217005	1220633	-	2794
scaffold14031	84207	87198	+	2053
scaffold1781	369236	371964	+	2611
scaffold260	464523	468090	+	3213
scaffold3438	684568	688123	+	3440
scaffold5347	59986	63956	+	3312
scaffold8020	24711	27126	+	2176
scaffold1493	1075045	1078326	+	3144
scaffold4105	98141	102068	-	3088
scaffold487	154005	157355	+	3117
scaffold1060	274608	285278	-	2714
scaffold922	742567	747877	+	3309
scaffold164	473974	478000	-	2659
scaffold1671	56936	61094	-	3088
scaffold220	185003	191623	-	3374
scaffold1863	28113	31566	-	3127
scaffold447	774191	778467	-	3779
scaffold273	108455	113056	+	3621
scaffold65	148230	151602	+	3204
scaffold4105	25244	35229	-	2781
scaffold10777	48812	53086	-	3704
scaffold2722	249396	257166	-	3449
scaffold3041	1357	9192	-	3241
scaffold3948	8611	12886	+	3280
scaffold6329	49898	54581	-	3722
scaffold4516	12639	16674	-	3230
scaffold2538	83355	86827	-	3234
scaffold2056	23753	27036	-	2973
scaffold1559	27609	31330	-	3511
scaffold1386	14151	24323	+	3692
scaffold547	401880	408316	-	4315
scaffold699	65787	70752	+	3753
scaffold4812	417324	425197	+	3546
scaffold1515	18589	23437	+	3680
scaffold12286	5601	8971	-	3307
scaffold7240	62933	66826	-	3484
scaffold2371	343427	346640	-	3206
scaffold2294	40514	47655	+	4147
scaffold206	1635164	1642388	-	2943
scaffold328	384428	387944	+	3251
scaffold5798	336359	341701	+	3430
scaffold4982	129671	133371	+	3603
scaffold953	401982	405182	+	3118
scaffold2569	65899	95894	-	3725
scaffold745	520672	525131	+	3912
scaffold1257	273692	277692	+	3674
scaffold4174	45672	50851	+	3919
scaffold745	1076503	1083192	-	2983
scaffold5805	605	3999	+	3085
scaffold2721	697390	701557	+	4060
scaffold5873	357300	361393	+	3976
scaffold6950	482021	485516	-	3418
scaffold3175	6805	10552	-	3227
scaffold5516	73964	80091	+	3707
scaffold839	317177	320708	+	3259
scaffold5798	137441	143145	+	3322
scaffold5496	451814	455653	-	3695
scaffold3458	170360	175365	-	3904
scaffold677	434725	441539	+	3235
scaffold669	105646	112433	-	3708
scaffold1273	197488	201681	+	3483
scaffold5129	47372	50591	-	2929
scaffold487	525440	528862	+	3307
scaffold3441	5574	19240	-	3332
scaffold4725	25357	30725	-	3264
scaffold892	229190	237631	-	3158
