# Supplementary material for: Analysis of Alternative Splicing and Alternative Polyadenylation in Populus alba var. pyramidalis by Single-Molecular Long-Read Sequencing
Source: Front Genet. 2020 Feb 7;11:48. doi: 10.3389/fgene.2020.00048 (PMC7020888; doi:10.3389/fgene.2020.00048)
Supplement: Supplementary file 4 [file DataSheet_4.xlsx]

## Sheet: new_polyA_GO
Data S4. APA GO analysis term list
Class	ID	Description	GeneRatio	BgRatio	pvalue	p.adjust	qvalue	geneID	Count
molecular_function	GO:0036459	thiol-dependent ubiquitinyl hydrolase activity	31/6423	45/29843	1.27e-11	2.14e-09	1.46e-09	PAYG029466/PAYG008768/PAYG028399/PAYG013008/PAYG037853/PAYG015184/PAYG037835/PAYG008294/PAYG005244/PAYG028949/PAYG012536/PAYG031618/PAYG004302/PAYG020259/PAYG007407/PAYG006434/PAYG006579/PAYG000128/PAYG020448/PAYG000046/PAYG026119/PAYG004018/PAYG009668/PAYG024090/PAYG006955/PAYG030037/PAYG031210/PAYG022867/PAYG033232/PAYG024532/PAYG037765	31
molecular_function	GO:0051020	GTPase binding	45/6423	82/29843	4.18e-11	6.04e-09	4.1e-09	PAYG032191/PAYG022615/PAYG011340/PAYG026511/PAYG020806/PAYG007258/PAYG007931/PAYG009059/PAYG013646/PAYG028785/PAYG023493/PAYG007948/PAYG024335/PAYG031018/PAYG007152/PAYG026704/PAYG011840/PAYG024588/PAYG024629/PAYG020259/PAYG005607/PAYG011924/PAYG006127/PAYG036850/PAYG025382/PAYG024062/PAYG007932/PAYG016685/PAYG005520/PAYG012985/PAYG007123/PAYG007700/PAYG019179/PAYG034409/PAYG022939/PAYG016358/PAY…	45
molecular_function	GO:0008135	translation factor activity, RNA binding	104/6423	271/29843	1.84e-10	2.33e-08	1.58e-08	PAYG016478/PAYG031861/PAYG029539/PAYG030811/PAYG020291/PAYG027965/PAYG021157/PAYG021075/PAYG022986/PAYG030068/PAYG023052/PAYG037010/PAYG027198/PAYG004498/PAYG001236/PAYG015962/PAYG026894/PAYG019060/PAYG012414/PAYG006169/PAYG008807/PAYG026509/PAYG005675/PAYG018260/PAYG025918/PAYG036137/PAYG003477/PAYG016934/PAYG034648/PAYG014478/PAYG028976/PAYG012522/PAYG037793/PAYG028262/PAYG008115/PAYG030561/PAY…	104
molecular_function	GO:0017016	Ras GTPase binding	42/6423	77/29843	2.39e-10	2.61e-08	1.77e-08	PAYG032191/PAYG022615/PAYG011340/PAYG026511/PAYG020806/PAYG007931/PAYG013646/PAYG028785/PAYG023493/PAYG007948/PAYG024335/PAYG031018/PAYG007152/PAYG026704/PAYG011840/PAYG024588/PAYG024629/PAYG020259/PAYG005607/PAYG011924/PAYG006127/PAYG025382/PAYG024062/PAYG007932/PAYG016685/PAYG005520/PAYG012985/PAYG007123/PAYG007700/PAYG019179/PAYG034409/PAYG022939/PAYG016358/PAYG036727/PAYG019614/PAYG032608/PAY…	42
molecular_function	GO:0031267	small GTPase binding	42/6423	77/29843	2.39e-10	2.61e-08	1.77e-08	PAYG032191/PAYG022615/PAYG011340/PAYG026511/PAYG020806/PAYG007931/PAYG013646/PAYG028785/PAYG023493/PAYG007948/PAYG024335/PAYG031018/PAYG007152/PAYG026704/PAYG011840/PAYG024588/PAYG024629/PAYG020259/PAYG005607/PAYG011924/PAYG006127/PAYG025382/PAYG024062/PAYG007932/PAYG016685/PAYG005520/PAYG012985/PAYG007123/PAYG007700/PAYG019179/PAYG034409/PAYG022939/PAYG016358/PAYG036727/PAYG019614/PAYG032608/PAY…	42
molecular_function	GO:0003743	translation initiation factor activity	73/6423	179/29843	4.4e-09	2.55e-07	1.73e-07	PAYG016478/PAYG031861/PAYG029539/PAYG030811/PAYG020291/PAYG027965/PAYG021157/PAYG021075/PAYG022986/PAYG023052/PAYG037010/PAYG027198/PAYG004498/PAYG001236/PAYG015962/PAYG026894/PAYG019060/PAYG012414/PAYG006169/PAYG026509/PAYG018260/PAYG025918/PAYG036137/PAYG016934/PAYG028976/PAYG012522/PAYG028262/PAYG030561/PAYG021388/PAYG015069/PAYG020747/PAYG001697/PAYG000061/PAYG019265/PAYG025872/PAYG002167/PAY…	73
molecular_function	GO:0003724	RNA helicase activity	53/6423	120/29843	2.34e-08	1.02e-06	6.89e-07	PAYG006369/PAYG036891/PAYG018540/PAYG016425/PAYG025176/PAYG007137/PAYG038448/PAYG001236/PAYG008258/PAYG026187/PAYG009994/PAYG004978/PAYG027248/PAYG033488/PAYG019651/PAYG029142/PAYG028262/PAYG024595/PAYG025643/PAYG013361/PAYG019818/PAYG035544/PAYG013343/PAYG025899/PAYG000418/PAYG008138/PAYG022970/PAYG012748/PAYG002055/PAYG033711/PAYG038633/PAYG013296/PAYG001801/PAYG031968/PAYG031516/PAYG024518/PAY…	53
molecular_function	GO:0030695	GTPase regulator activity	55/6423	127/29843	2.96e-08	1.21e-06	8.24e-07	PAYG015679/PAYG031861/PAYG029539/PAYG020739/PAYG000930/PAYG003411/PAYG013065/PAYG025564/PAYG032388/PAYG026027/PAYG016694/PAYG013646/PAYG009581/PAYG021843/PAYG012255/PAYG023493/PAYG014140/PAYG007948/PAYG019003/PAYG024335/PAYG017212/PAYG029191/PAYG030402/PAYG026704/PAYG024588/PAYG024629/PAYG010349/PAYG020259/PAYG001431/PAYG011924/PAYG031259/PAYG030489/PAYG018966/PAYG007932/PAYG037230/PAYG011321/PAY…	55
molecular_function	GO:0008092	cytoskeletal protein binding	93/6423	258/29843	5.86e-08	2.28e-06	1.55e-06	PAYG010933/PAYG022655/PAYG038165/PAYG013331/PAYG020130/PAYG018952/PAYG022837/PAYG009672/PAYG005601/PAYG027731/PAYG010663/PAYG021328/PAYG014924/PAYG020225/PAYG021570/PAYG016754/PAYG025854/PAYG005180/PAYG002779/PAYG008090/PAYG032297/PAYG028682/PAYG011477/PAYG034971/PAYG030541/PAYG001986/PAYG034532/PAYG010693/PAYG027673/PAYG006972/PAYG031692/PAYG008736/PAYG008941/PAYG015232/PAYG013098/PAYG009984/PAY…	93
molecular_function	GO:0004812	aminoacyl-tRNA ligase activity	43/6423	93/29843	9.71e-08	3.47e-06	2.35e-06	PAYG035789/PAYG007488/PAYG003612/PAYG011929/PAYG022880/PAYG006724/PAYG020219/PAYG018942/PAYG025774/PAYG025428/PAYG018852/PAYG034457/PAYG031390/PAYG022631/PAYG037484/PAYG004531/PAYG005194/PAYG013067/PAYG029149/PAYG025504/PAYG021177/PAYG010883/PAYG028267/PAYG039027/PAYG033732/PAYG025904/PAYG006564/PAYG035671/PAYG008119/PAYG009571/PAYG017814/PAYG018042/PAYG017146/PAYG008335/PAYG009530/PAYG002474/PAY…	43
molecular_function	GO:0016875	ligase activity, forming carbon-oxygen bonds	43/6423	93/29843	9.71e-08	3.47e-06	2.35e-06	PAYG035789/PAYG007488/PAYG003612/PAYG011929/PAYG022880/PAYG006724/PAYG020219/PAYG018942/PAYG025774/PAYG025428/PAYG018852/PAYG034457/PAYG031390/PAYG022631/PAYG037484/PAYG004531/PAYG005194/PAYG013067/PAYG029149/PAYG025504/PAYG021177/PAYG010883/PAYG028267/PAYG039027/PAYG033732/PAYG025904/PAYG006564/PAYG035671/PAYG008119/PAYG009571/PAYG017814/PAYG018042/PAYG017146/PAYG008335/PAYG009530/PAYG002474/PAY…	43
molecular_function	GO:0005096	GTPase activator activity	34/6423	67/29843	1.29e-07	4.36e-06	2.96e-06	PAYG020739/PAYG000930/PAYG013065/PAYG026027/PAYG013646/PAYG009581/PAYG023493/PAYG007948/PAYG019003/PAYG024335/PAYG030402/PAYG026704/PAYG024588/PAYG024629/PAYG010349/PAYG020259/PAYG011924/PAYG031259/PAYG007932/PAYG037230/PAYG012985/PAYG007123/PAYG007700/PAYG026404/PAYG019179/PAYG022939/PAYG029080/PAYG028182/PAYG019614/PAYG019218/PAYG008292/PAYG008844/PAYG033213/PAYG013867	34
molecular_function	GO:0004004	ATP-dependent RNA helicase activity	50/6423	116/29843	1.48e-07	4.67e-06	3.17e-06	PAYG006369/PAYG036891/PAYG018540/PAYG016425/PAYG025176/PAYG007137/PAYG038448/PAYG001236/PAYG008258/PAYG026187/PAYG009994/PAYG004978/PAYG027248/PAYG033488/PAYG019651/PAYG029142/PAYG028262/PAYG025643/PAYG013361/PAYG019818/PAYG035544/PAYG013343/PAYG025899/PAYG022970/PAYG012748/PAYG002055/PAYG033711/PAYG038633/PAYG013296/PAYG001801/PAYG031968/PAYG031516/PAYG024518/PAYG017573/PAYG032660/PAYG027696/PAY…	50
molecular_function	GO:0008186	RNA-dependent ATPase activity	50/6423	116/29843	1.48e-07	4.67e-06	3.17e-06	PAYG006369/PAYG036891/PAYG018540/PAYG016425/PAYG025176/PAYG007137/PAYG038448/PAYG001236/PAYG008258/PAYG026187/PAYG009994/PAYG004978/PAYG027248/PAYG033488/PAYG019651/PAYG029142/PAYG028262/PAYG025643/PAYG013361/PAYG019818/PAYG035544/PAYG013343/PAYG025899/PAYG022970/PAYG012748/PAYG002055/PAYG033711/PAYG038633/PAYG013296/PAYG001801/PAYG031968/PAYG031516/PAYG024518/PAYG017573/PAYG032660/PAYG027696/PAY…	50
molecular_function	GO:0060589	nucleoside-triphosphatase regulator activity	56/6423	138/29843	3.2e-07	9.53e-06	6.47e-06	PAYG015679/PAYG031861/PAYG029539/PAYG020739/PAYG000930/PAYG003411/PAYG013065/PAYG025564/PAYG032388/PAYG026027/PAYG016694/PAYG013646/PAYG009581/PAYG021843/PAYG012255/PAYG023493/PAYG014140/PAYG007948/PAYG019003/PAYG024335/PAYG017212/PAYG029191/PAYG030402/PAYG026704/PAYG024588/PAYG024629/PAYG010653/PAYG010349/PAYG020259/PAYG001431/PAYG011924/PAYG031259/PAYG030489/PAYG018966/PAYG007932/PAYG037230/PAY…	56
molecular_function	GO:0042277	peptide binding	35/6423	72/29843	3.28e-07	9.66e-06	6.55e-06	PAYG022615/PAYG011340/PAYG031764/PAYG035572/PAYG009472/PAYG005867/PAYG015459/PAYG030187/PAYG031018/PAYG003393/PAYG007152/PAYG011840/PAYG001823/PAYG035994/PAYG025382/PAYG019364/PAYG033899/PAYG016685/PAYG005520/PAYG014053/PAYG004637/PAYG032752/PAYG016150/PAYG010991/PAYG031803/PAYG011443/PAYG037379/PAYG032608/PAYG008839/PAYG000729/PAYG011105/PAYG034979/PAYG037418/PAYG004648/PAYG013210	35
molecular_function	GO:0008536	Ran GTPase binding	24/6423	43/29843	9.62e-07	2.43e-05	1.65e-05	PAYG032191/PAYG022615/PAYG011340/PAYG026511/PAYG020806/PAYG007931/PAYG028785/PAYG031018/PAYG007152/PAYG011840/PAYG005607/PAYG006127/PAYG025382/PAYG024062/PAYG007932/PAYG016685/PAYG005520/PAYG019179/PAYG034409/PAYG016358/PAYG036727/PAYG032608/PAYG032001/PAYG001024	24
molecular_function	GO:0035091	phosphatidylinositol binding	32/6423	67/29843	1.69e-06	3.77e-05	2.56e-05	PAYG007473/PAYG009581/PAYG005661/PAYG024984/PAYG026725/PAYG022454/PAYG017176/PAYG033753/PAYG028442/PAYG004970/PAYG024630/PAYG031259/PAYG024037/PAYG017246/PAYG020055/PAYG018922/PAYG037519/PAYG003434/PAYG002024/PAYG021685/PAYG009176/PAYG024599/PAYG020538/PAYG018578/PAYG016446/PAYG034050/PAYG034430/PAYG007686/PAYG021729/PAYG023241/PAYG037364/PAYG015906	32
molecular_function	GO:0019899	enzyme binding	113/6423	351/29843	2.01e-06	4.38e-05	2.97e-05	PAYG016607/PAYG032191/PAYG022615/PAYG025837/PAYG009374/PAYG020374/PAYG011340/PAYG018118/PAYG026511/PAYG018894/PAYG003814/PAYG029741/PAYG022199/PAYG005199/PAYG020806/PAYG013957/PAYG007258/PAYG017642/PAYG007931/PAYG009059/PAYG028850/PAYG013646/PAYG039089/PAYG028785/PAYG015890/PAYG010378/PAYG027645/PAYG036519/PAYG034564/PAYG012097/PAYG031746/PAYG004623/PAYG023493/PAYG007948/PAYG029143/PAYG019317/PAY…	113
molecular_function	GO:0016791	phosphatase activity	147/6423	484/29843	2.83e-06	5.92e-05	4.02e-05	PAYG008591/PAYG023558/PAYG032870/PAYG026019/PAYG007946/PAYG025837/PAYG004620/PAYG018158/PAYG035442/PAYG027912/PAYG019316/PAYG015872/PAYG038211/PAYG025884/PAYG017279/PAYG031452/PAYG017635/PAYG008094/PAYG037931/PAYG032994/PAYG017540/PAYG036563/PAYG019374/PAYG011969/PAYG028986/PAYG013204/PAYG003831/PAYG007155/PAYG004688/PAYG017351/PAYG020337/PAYG034706/PAYG008671/PAYG021710/PAYG010515/PAYG024862/PAY…	147
cellular_component	GO:0044437	vacuolar part	144/6423	406/29843	6.18e-11	8.53e-09	5.79e-09	PAYG020048/PAYG020130/PAYG009656/PAYG013305/PAYG021038/PAYG005560/PAYG037924/PAYG011470/PAYG003814/PAYG023584/PAYG027674/PAYG032733/PAYG038990/PAYG019755/PAYG011931/PAYG022461/PAYG034040/PAYG001732/PAYG016982/PAYG020567/PAYG025531/PAYG010184/PAYG013957/PAYG025079/PAYG007258/PAYG002444/PAYG029145/PAYG033540/PAYG009059/PAYG028640/PAYG000987/PAYG008743/PAYG011116/PAYG021105/PAYG010947/PAYG008389/PAY…	144
cellular_component	GO:0009532	plastid stroma	124/6423	357/29843	5.41e-09	2.99e-07	2.03e-07	PAYG013328/PAYG023194/PAYG007097/PAYG035789/PAYG036940/PAYG007488/PAYG010122/PAYG026743/PAYG001543/PAYG019316/PAYG035929/PAYG020235/PAYG009565/PAYG011108/PAYG000270/PAYG031764/PAYG038300/PAYG034131/PAYG010317/PAYG002978/PAYG003482/PAYG008389/PAYG008709/PAYG037724/PAYG000178/PAYG036067/PAYG021025/PAYG031057/PAYG015578/PAYG004531/PAYG005518/PAYG036854/PAYG033815/PAYG003101/PAYG035888/PAYG038429/PAY…	124
cellular_component	GO:0009570	chloroplast stroma	124/6423	357/29843	5.41e-09	2.99e-07	2.03e-07	PAYG013328/PAYG023194/PAYG007097/PAYG035789/PAYG036940/PAYG007488/PAYG010122/PAYG026743/PAYG001543/PAYG019316/PAYG035929/PAYG020235/PAYG009565/PAYG011108/PAYG000270/PAYG031764/PAYG038300/PAYG034131/PAYG010317/PAYG002978/PAYG003482/PAYG008389/PAYG008709/PAYG037724/PAYG000178/PAYG036067/PAYG021025/PAYG031057/PAYG015578/PAYG004531/PAYG005518/PAYG036854/PAYG033815/PAYG003101/PAYG035888/PAYG038429/PAY…	124
cellular_component	GO:0005768	endosome	98/6423	268/29843	1.14e-08	5.79e-07	3.93e-07	PAYG020130/PAYG015679/PAYG015687/PAYG021038/PAYG037924/PAYG032733/PAYG034281/PAYG038719/PAYG034040/PAYG010184/PAYG037535/PAYG007258/PAYG023531/PAYG033540/PAYG012016/PAYG032371/PAYG009059/PAYG007508/PAYG011116/PAYG031727/PAYG005143/PAYG035652/PAYG014716/PAYG004871/PAYG026027/PAYG035143/PAYG001793/PAYG007473/PAYG008684/PAYG012722/PAYG023340/PAYG010925/PAYG011921/PAYG023473/PAYG013839/PAYG033918/PAY…	98
cellular_component	GO:0005774	vacuolar membrane	129/6423	380/29843	1.31e-08	6.51e-07	4.42e-07	PAYG020048/PAYG020130/PAYG013305/PAYG021038/PAYG005560/PAYG037924/PAYG003814/PAYG023584/PAYG027674/PAYG032733/PAYG038990/PAYG019755/PAYG011931/PAYG022461/PAYG034040/PAYG001732/PAYG016982/PAYG020567/PAYG025531/PAYG010184/PAYG013957/PAYG025079/PAYG002444/PAYG029145/PAYG033540/PAYG028640/PAYG000987/PAYG008743/PAYG011116/PAYG021105/PAYG010947/PAYG008389/PAYG020404/PAYG014716/PAYG035143/PAYG031156/PAY…	129
cellular_component	GO:0030117	membrane coat	38/6423	75/29843	2.52e-08	1.08e-06	7.3e-07	PAYG009733/PAYG005144/PAYG019625/PAYG008999/PAYG034442/PAYG011004/PAYG035459/PAYG010480/PAYG022930/PAYG039114/PAYG034099/PAYG026663/PAYG018233/PAYG014138/PAYG017734/PAYG028585/PAYG032541/PAYG017309/PAYG011212/PAYG019180/PAYG018157/PAYG026587/PAYG038238/PAYG026686/PAYG034818/PAYG032483/PAYG039076/PAYG038505/PAYG034209/PAYG011452/PAYG017662/PAYG021788/PAYG025527/PAYG024863/PAYG019402/PAYG005901/PAY…	38
cellular_component	GO:0044433	cytoplasmic vesicle part	43/6423	90/29843	2.95e-08	1.21e-06	8.24e-07	PAYG009733/PAYG005144/PAYG019625/PAYG008999/PAYG034442/PAYG032733/PAYG034281/PAYG011004/PAYG030585/PAYG023293/PAYG010480/PAYG022930/PAYG039114/PAYG010925/PAYG026663/PAYG018233/PAYG033446/PAYG017734/PAYG028585/PAYG013297/PAYG032541/PAYG019180/PAYG018157/PAYG011073/PAYG026587/PAYG026686/PAYG032483/PAYG039076/PAYG038505/PAYG034209/PAYG011452/PAYG025589/PAYG010588/PAYG021788/PAYG003968/PAYG008940/PAY…	43
cellular_component	GO:0005802	trans-Golgi network	88/6423	251/29843	5.28e-07	1.48e-05	1.01e-05	PAYG026395/PAYG015687/PAYG021038/PAYG037924/PAYG034281/PAYG022859/PAYG034040/PAYG010184/PAYG037535/PAYG033540/PAYG032371/PAYG007508/PAYG032388/PAYG011116/PAYG031727/PAYG035652/PAYG014716/PAYG004871/PAYG026027/PAYG035143/PAYG008684/PAYG035926/PAYG023340/PAYG010925/PAYG033918/PAYG019327/PAYG033539/PAYG007997/PAYG019876/PAYG034044/PAYG035179/PAYG017212/PAYG003718/PAYG029644/PAYG025444/PAYG017362/PAY…	88
cellular_component	GO:0031967	organelle envelope	128/6423	400/29843	6.3e-07	1.69e-05	1.15e-05	PAYG020766/PAYG023194/PAYG036940/PAYG005502/PAYG000437/PAYG001543/PAYG003814/PAYG037784/PAYG015657/PAYG037820/PAYG006942/PAYG017968/PAYG011108/PAYG020806/PAYG026616/PAYG013957/PAYG037648/PAYG007931/PAYG004047/PAYG018667/PAYG021105/PAYG006175/PAYG026386/PAYG004601/PAYG031057/PAYG017334/PAYG009379/PAYG020081/PAYG036854/PAYG003101/PAYG026948/PAYG004102/PAYG038429/PAYG034756/PAYG008135/PAYG014757/PAY…	128
cellular_component	GO:0031975	envelope	128/6423	400/29843	6.3e-07	1.69e-05	1.15e-05	PAYG020766/PAYG023194/PAYG036940/PAYG005502/PAYG000437/PAYG001543/PAYG003814/PAYG037784/PAYG015657/PAYG037820/PAYG006942/PAYG017968/PAYG011108/PAYG020806/PAYG026616/PAYG013957/PAYG037648/PAYG007931/PAYG004047/PAYG018667/PAYG021105/PAYG006175/PAYG026386/PAYG004601/PAYG031057/PAYG017334/PAYG009379/PAYG020081/PAYG036854/PAYG003101/PAYG026948/PAYG004102/PAYG038429/PAYG034756/PAYG008135/PAYG014757/PAY…	128
cellular_component	GO:0044431	Golgi apparatus part	89/6423	258/29843	1.01e-06	2.51e-05	1.7e-05	PAYG023123/PAYG009733/PAYG015687/PAYG019625/PAYG008999/PAYG028665/PAYG034442/PAYG015471/PAYG032733/PAYG034281/PAYG029623/PAYG031386/PAYG037535/PAYG034123/PAYG020442/PAYG030585/PAYG023717/PAYG027719/PAYG009581/PAYG012033/PAYG014481/PAYG021843/PAYG022930/PAYG002088/PAYG010925/PAYG026663/PAYG009123/PAYG007997/PAYG034044/PAYG006770/PAYG033446/PAYG024895/PAYG031985/PAYG028585/PAYG013297/PAYG032541/PAY…	89
cellular_component	GO:0005783	endoplasmic reticulum	142/6423	462/29843	2.03e-06	4.4e-05	2.99e-05	PAYG023967/PAYG026395/PAYG025856/PAYG030046/PAYG007946/PAYG003513/PAYG025837/PAYG013305/PAYG028725/PAYG020341/PAYG007712/PAYG012930/PAYG033697/PAYG033783/PAYG014102/PAYG034281/PAYG022259/PAYG023413/PAYG017957/PAYG023327/PAYG019755/PAYG013670/PAYG022222/PAYG027298/PAYG020442/PAYG009666/PAYG031622/PAYG028987/PAYG006753/PAYG031727/PAYG018978/PAYG020404/PAYG026108/PAYG024792/PAYG031156/PAYG029424/PAY…	142
cellular_component	GO:0000932	P-body	26/6423	51/29843	3.41e-06	6.99e-05	4.74e-05	PAYG018552/PAYG036094/PAYG017889/PAYG010918/PAYG035300/PAYG034880/PAYG035939/PAYG016868/PAYG009616/PAYG018228/PAYG020741/PAYG019818/PAYG007050/PAYG026471/PAYG033518/PAYG007551/PAYG001473/PAYG034207/PAYG028648/PAYG031527/PAYG010422/PAYG035057/PAYG015046/PAYG020036/PAYG033417/PAYG003664	26
cellular_component	GO:0030120	vesicle coat	29/6423	60/29843	3.8e-06	7.64e-05	5.18e-05	PAYG009733/PAYG005144/PAYG019625/PAYG008999/PAYG034442/PAYG011004/PAYG010480/PAYG022930/PAYG039114/PAYG026663/PAYG018233/PAYG017734/PAYG028585/PAYG032541/PAYG019180/PAYG018157/PAYG026587/PAYG026686/PAYG032483/PAYG039076/PAYG038505/PAYG034209/PAYG011452/PAYG021788/PAYG025527/PAYG024863/PAYG019402/PAYG005901/PAYG027033	29
cellular_component	GO:0009941	chloroplast envelope	115/6423	365/29843	5.16e-06	0.000100374	6.81e-05	PAYG020766/PAYG023194/PAYG036940/PAYG005502/PAYG000437/PAYG001543/PAYG003814/PAYG037784/PAYG015657/PAYG037820/PAYG006942/PAYG017968/PAYG011108/PAYG026616/PAYG013957/PAYG037648/PAYG004047/PAYG018667/PAYG021105/PAYG006175/PAYG026386/PAYG004601/PAYG031057/PAYG017334/PAYG009379/PAYG020081/PAYG036854/PAYG003101/PAYG026948/PAYG004102/PAYG038429/PAYG034756/PAYG008135/PAYG014757/PAYG017582/PAYG022377/PAY…	115
cellular_component	GO:0005794	Golgi apparatus	118/6423	378/29843	6.38e-06	0.000119562	8.11e-05	PAYG036717/PAYG020341/PAYG006362/PAYG008326/PAYG003814/PAYG016823/PAYG001732/PAYG016982/PAYG027298/PAYG002070/PAYG013957/PAYG009666/PAYG028986/PAYG014966/PAYG005566/PAYG010501/PAYG022900/PAYG014315/PAYG005143/PAYG004914/PAYG028209/PAYG013438/PAYG021843/PAYG032403/PAYG030252/PAYG003390/PAYG026144/PAYG023860/PAYG016639/PAYG037068/PAYG035799/PAYG021194/PAYG034648/PAYG010238/PAYG035319/PAYG016984/PAY…	118
cellular_component	GO:0009526	plastid envelope	116/6423	371/29843	7e-06	0.000129448	8.78e-05	PAYG020766/PAYG023194/PAYG036940/PAYG005502/PAYG000437/PAYG001543/PAYG003814/PAYG037784/PAYG015657/PAYG037820/PAYG006942/PAYG017968/PAYG011108/PAYG026616/PAYG013957/PAYG037648/PAYG004047/PAYG018667/PAYG021105/PAYG006175/PAYG026386/PAYG004601/PAYG031057/PAYG017334/PAYG009379/PAYG020081/PAYG036854/PAYG003101/PAYG026948/PAYG004102/PAYG038429/PAYG034756/PAYG008135/PAYG014757/PAYG017582/PAYG022377/PAY…	116
cellular_component	GO:0005643	nuclear pore	23/6423	44/29843	7.21e-06	0.000131141	8.9e-05	PAYG032191/PAYG010487/PAYG026511/PAYG027688/PAYG016583/PAYG013752/PAYG012016/PAYG035572/PAYG009472/PAYG028785/PAYG032471/PAYG035994/PAYG022961/PAYG025682/PAYG031803/PAYG037379/PAYG038663/PAYG032001/PAYG001024/PAYG034979/PAYG037418/PAYG013210/PAYG035079	23
cellular_component	GO:0005770	late endosome	13/6423	20/29843	3.46e-05	0.000488817	0.000331675	PAYG038719/PAYG007258/PAYG012016/PAYG009059/PAYG005143/PAYG001793/PAYG012722/PAYG038368/PAYG035544/PAYG020412/PAYG008925/PAYG009176/PAYG026179	13
cellular_component	GO:0046930	pore complex	23/6423	48/29843	4.47e-05	0.000600749	0.000407623	PAYG032191/PAYG010487/PAYG026511/PAYG027688/PAYG016583/PAYG013752/PAYG012016/PAYG035572/PAYG009472/PAYG028785/PAYG032471/PAYG035994/PAYG022961/PAYG025682/PAYG031803/PAYG037379/PAYG038663/PAYG032001/PAYG001024/PAYG034979/PAYG037418/PAYG013210/PAYG035079	23
biological_process	GO:0016051	carbohydrate biosynthetic process	196/6423	476/29843	1.7e-22	5.15e-19	3.49e-19	PAYG003609/PAYG033819/PAYG030737/PAYG035874/PAYG006227/PAYG010209/PAYG002876/PAYG035442/PAYG037924/PAYG009333/PAYG027912/PAYG025112/PAYG003474/PAYG025884/PAYG028665/PAYG027843/PAYG033568/PAYG016535/PAYG032444/PAYG020896/PAYG001989/PAYG003654/PAYG009455/PAYG016823/PAYG032703/PAYG016543/PAYG009799/PAYG032300/PAYG011436/PAYG010317/PAYG007978/PAYG031386/PAYG037535/PAYG009666/PAYG003996/PAYG003422/PAY…	196
biological_process	GO:0019318	hexose metabolic process	172/6423	423/29843	3.02e-19	4.58e-16	3.11e-16	PAYG005947/PAYG003609/PAYG033819/PAYG034426/PAYG030737/PAYG002876/PAYG035442/PAYG009333/PAYG020235/PAYG033709/PAYG027843/PAYG032444/PAYG020896/PAYG009565/PAYG003654/PAYG009350/PAYG009455/PAYG011931/PAYG016823/PAYG016543/PAYG009799/PAYG034506/PAYG032300/PAYG011436/PAYG010317/PAYG017921/PAYG007978/PAYG025531/PAYG009666/PAYG003996/PAYG018667/PAYG008389/PAYG027495/PAYG016668/PAYG001662/PAYG019516/PAY…	172
biological_process	GO:0016192	vesicle-mediated transport	168/6423	422/29843	9.12e-18	9.23e-15	6.26e-15	PAYG026395/PAYG023123/PAYG020130/PAYG009733/PAYG018586/PAYG024464/PAYG005144/PAYG015687/PAYG019625/PAYG031497/PAYG008999/PAYG025830/PAYG001238/PAYG015261/PAYG032415/PAYG034442/PAYG015471/PAYG022859/PAYG011004/PAYG001723/PAYG038719/PAYG016790/PAYG017596/PAYG034123/PAYG007258/PAYG023531/PAYG012016/PAYG035459/PAYG009059/PAYG030585/PAYG032388/PAYG012101/PAYG035394/PAYG038834/PAYG001793/PAYG007473/PAY…	168
biological_process	GO:0006006	glucose metabolic process	123/6423	280/29843	3.2e-17	2.43e-14	1.65e-14	PAYG003609/PAYG033819/PAYG034426/PAYG030737/PAYG002876/PAYG035442/PAYG009333/PAYG020235/PAYG027843/PAYG032444/PAYG020896/PAYG009565/PAYG003654/PAYG009350/PAYG009455/PAYG016823/PAYG016543/PAYG009799/PAYG032300/PAYG011436/PAYG010317/PAYG017921/PAYG007978/PAYG009666/PAYG003996/PAYG008389/PAYG027495/PAYG016668/PAYG007374/PAYG006916/PAYG020636/PAYG016903/PAYG005970/PAYG005518/PAYG028757/PAYG014594/PAY…	123
biological_process	GO:0006094	gluconeogenesis	91/6423	194/29843	3.18e-15	1.93e-12	1.31e-12	PAYG003609/PAYG033819/PAYG030737/PAYG002876/PAYG035442/PAYG009333/PAYG027843/PAYG032444/PAYG020896/PAYG003654/PAYG009455/PAYG016823/PAYG016543/PAYG009799/PAYG032300/PAYG011436/PAYG010317/PAYG007978/PAYG009666/PAYG003996/PAYG008389/PAYG027495/PAYG016668/PAYG007374/PAYG020636/PAYG016903/PAYG005970/PAYG005518/PAYG014594/PAYG033815/PAYG030325/PAYG038429/PAYG002911/PAYG037068/PAYG012604/PAYG034611/PAY…	91
biological_process	GO:0019319	hexose biosynthetic process	91/6423	195/29843	4.7e-15	2.38e-12	1.62e-12	PAYG003609/PAYG033819/PAYG030737/PAYG002876/PAYG035442/PAYG009333/PAYG027843/PAYG032444/PAYG020896/PAYG003654/PAYG009455/PAYG016823/PAYG016543/PAYG009799/PAYG032300/PAYG011436/PAYG010317/PAYG007978/PAYG009666/PAYG003996/PAYG008389/PAYG027495/PAYG016668/PAYG007374/PAYG020636/PAYG016903/PAYG005970/PAYG005518/PAYG014594/PAYG033815/PAYG030325/PAYG038429/PAYG002911/PAYG037068/PAYG012604/PAYG034611/PAY…	91
biological_process	GO:0009066	aspartate family amino acid metabolic process	128/6423	313/29843	6.46e-15	2.63e-12	1.79e-12	PAYG028790/PAYG030737/PAYG031861/PAYG029539/PAYG018158/PAYG011929/PAYG028536/PAYG014723/PAYG026156/PAYG035929/PAYG039062/PAYG014921/PAYG029021/PAYG032255/PAYG031656/PAYG020219/PAYG009666/PAYG018942/PAYG011861/PAYG028535/PAYG015286/PAYG033510/PAYG026155/PAYG020349/PAYG012908/PAYG023886/PAYG009736/PAYG007374/PAYG024862/PAYG003851/PAYG013139/PAYG018852/PAYG031390/PAYG022631/PAYG004213/PAYG032010/PAY…	128
biological_process	GO:0046364	monosaccharide biosynthetic process	91/6423	196/29843	6.94e-15	2.63e-12	1.79e-12	PAYG003609/PAYG033819/PAYG030737/PAYG002876/PAYG035442/PAYG009333/PAYG027843/PAYG032444/PAYG020896/PAYG003654/PAYG009455/PAYG016823/PAYG016543/PAYG009799/PAYG032300/PAYG011436/PAYG010317/PAYG007978/PAYG009666/PAYG003996/PAYG008389/PAYG027495/PAYG016668/PAYG007374/PAYG020636/PAYG016903/PAYG005970/PAYG005518/PAYG014594/PAYG033815/PAYG030325/PAYG038429/PAYG002911/PAYG037068/PAYG012604/PAYG034611/PAY…	91
biological_process	GO:0018209	peptidyl-serine modification	54/6423	96/29843	1.24e-13	4.19e-11	2.85e-11	PAYG033560/PAYG031497/PAYG001238/PAYG008677/PAYG001723/PAYG017596/PAYG019147/PAYG002931/PAYG010674/PAYG021944/PAYG016110/PAYG037129/PAYG009958/PAYG003582/PAYG033644/PAYG014828/PAYG003122/PAYG010796/PAYG018625/PAYG001072/PAYG038749/PAYG038407/PAYG001725/PAYG027830/PAYG019070/PAYG009845/PAYG036965/PAYG021189/PAYG032375/PAYG012883/PAYG032843/PAYG000307/PAYG028714/PAYG004675/PAYG000349/PAYG036962/PAY…	54
biological_process	GO:0009250	glucan biosynthetic process	63/6423	124/29843	6.32e-13	1.92e-10	1.3e-10	PAYG006227/PAYG010209/PAYG025112/PAYG003474/PAYG033568/PAYG032703/PAYG003422/PAYG028840/PAYG028336/PAYG010501/PAYG025939/PAYG034598/PAYG008709/PAYG021025/PAYG028209/PAYG030252/PAYG029330/PAYG033815/PAYG004929/PAYG036137/PAYG033336/PAYG038429/PAYG026843/PAYG018556/PAYG035953/PAYG016984/PAYG029416/PAYG007171/PAYG020042/PAYG035454/PAYG030164/PAYG036749/PAYG005394/PAYG018273/PAYG009840/PAYG039055/PAY…	63
biological_process	GO:0018105	peptidyl-serine phosphorylation	52/6423	94/29843	8.59e-13	2.2e-10	1.5e-10	PAYG033560/PAYG031497/PAYG001238/PAYG008677/PAYG001723/PAYG017596/PAYG019147/PAYG002931/PAYG010674/PAYG021944/PAYG016110/PAYG037129/PAYG009958/PAYG033644/PAYG014828/PAYG003122/PAYG010796/PAYG018625/PAYG001072/PAYG038749/PAYG038407/PAYG001725/PAYG027830/PAYG019070/PAYG009845/PAYG036965/PAYG021189/PAYG032375/PAYG012883/PAYG032843/PAYG000307/PAYG028714/PAYG004675/PAYG036962/PAYG026659/PAYG015461/PAY…	52
biological_process	GO:0046365	monosaccharide catabolic process	103/6423	248/29843	8.71e-13	2.2e-10	1.5e-10	PAYG033819/PAYG034426/PAYG002876/PAYG035442/PAYG009333/PAYG020235/PAYG027843/PAYG032444/PAYG020896/PAYG009565/PAYG003654/PAYG009350/PAYG016823/PAYG016543/PAYG009799/PAYG032300/PAYG011436/PAYG010317/PAYG017921/PAYG007978/PAYG009666/PAYG008389/PAYG027495/PAYG016668/PAYG007374/PAYG020636/PAYG016903/PAYG005970/PAYG005518/PAYG028757/PAYG014594/PAYG033815/PAYG037440/PAYG038429/PAYG037068/PAYG012604/PAY…	103
biological_process	GO:0016579	protein deubiquitination	36/6423	54/29843	1.3e-12	3.03e-10	2.05e-10	PAYG017205/PAYG029466/PAYG008768/PAYG028399/PAYG013008/PAYG037853/PAYG015184/PAYG014086/PAYG037835/PAYG008294/PAYG005244/PAYG028949/PAYG012536/PAYG031618/PAYG004302/PAYG007407/PAYG026999/PAYG006434/PAYG006579/PAYG000128/PAYG020448/PAYG000046/PAYG026119/PAYG004018/PAYG009668/PAYG024090/PAYG006955/PAYG009575/PAYG030037/PAYG031210/PAYG022867/PAYG011505/PAYG033232/PAYG024532/PAYG031395/PAYG037765	36
biological_process	GO:0006007	glucose catabolic process	102/6423	247/29843	1.7e-12	3.45e-10	2.34e-10	PAYG033819/PAYG034426/PAYG002876/PAYG035442/PAYG009333/PAYG020235/PAYG027843/PAYG032444/PAYG020896/PAYG009565/PAYG003654/PAYG009350/PAYG016823/PAYG016543/PAYG009799/PAYG032300/PAYG011436/PAYG010317/PAYG017921/PAYG007978/PAYG009666/PAYG008389/PAYG027495/PAYG016668/PAYG007374/PAYG020636/PAYG016903/PAYG005970/PAYG005518/PAYG028757/PAYG014594/PAYG033815/PAYG037440/PAYG038429/PAYG037068/PAYG012604/PAY…	102
biological_process	GO:0019320	hexose catabolic process	102/6423	247/29843	1.7e-12	3.45e-10	2.34e-10	PAYG033819/PAYG034426/PAYG002876/PAYG035442/PAYG009333/PAYG020235/PAYG027843/PAYG032444/PAYG020896/PAYG009565/PAYG003654/PAYG009350/PAYG016823/PAYG016543/PAYG009799/PAYG032300/PAYG011436/PAYG010317/PAYG017921/PAYG007978/PAYG009666/PAYG008389/PAYG027495/PAYG016668/PAYG007374/PAYG020636/PAYG016903/PAYG005970/PAYG005518/PAYG028757/PAYG014594/PAYG033815/PAYG037440/PAYG038429/PAYG037068/PAYG012604/PAY…	102
biological_process	GO:0010608	posttranscriptional regulation of gene expression	140/6423	378/29843	3.22e-12	6.1e-10	4.14e-10	PAYG016478/PAYG031861/PAYG029539/PAYG030811/PAYG020291/PAYG027965/PAYG021157/PAYG030364/PAYG017889/PAYG001537/PAYG021075/PAYG022986/PAYG030304/PAYG030068/PAYG023052/PAYG037010/PAYG027198/PAYG025774/PAYG004498/PAYG001236/PAYG015962/PAYG026894/PAYG019060/PAYG012414/PAYG006169/PAYG008807/PAYG018228/PAYG037484/PAYG026509/PAYG001799/PAYG005675/PAYG018260/PAYG025918/PAYG014912/PAYG036137/PAYG003477/PAY…	140
biological_process	GO:0034637	cellular carbohydrate biosynthetic process	93/6423	222/29843	6.09e-12	1.09e-09	7.38e-10	PAYG006227/PAYG010209/PAYG037924/PAYG027912/PAYG025112/PAYG003474/PAYG025884/PAYG033568/PAYG016535/PAYG032703/PAYG031386/PAYG037535/PAYG003422/PAYG014966/PAYG028840/PAYG028336/PAYG010501/PAYG025939/PAYG034598/PAYG008709/PAYG021025/PAYG028209/PAYG013438/PAYG030252/PAYG029330/PAYG033815/PAYG004929/PAYG036137/PAYG006416/PAYG033336/PAYG038429/PAYG016639/PAYG026843/PAYG018556/PAYG035953/PAYG016984/PAY…	93
biological_process	GO:0006096	glycolytic process	79/6423	182/29843	2.81e-11	4.49e-09	3.05e-09	PAYG033819/PAYG002876/PAYG035442/PAYG009333/PAYG027843/PAYG032444/PAYG020896/PAYG003654/PAYG016823/PAYG016543/PAYG009799/PAYG032300/PAYG011436/PAYG010317/PAYG007978/PAYG009666/PAYG008389/PAYG027495/PAYG016668/PAYG007374/PAYG020636/PAYG016903/PAYG005970/PAYG005518/PAYG014594/PAYG033815/PAYG038429/PAYG037068/PAYG012604/PAYG034611/PAYG014739/PAYG007929/PAYG007756/PAYG032913/PAYG022811/PAYG005980/PAY…	79
biological_process	GO:0006417	regulation of translation	129/6423	351/29843	4.11e-11	6.04e-09	4.1e-09	PAYG016478/PAYG031861/PAYG029539/PAYG030811/PAYG020291/PAYG027965/PAYG021157/PAYG030364/PAYG017889/PAYG021075/PAYG022986/PAYG030304/PAYG030068/PAYG023052/PAYG037010/PAYG027198/PAYG025774/PAYG004498/PAYG001236/PAYG015962/PAYG026894/PAYG019060/PAYG012414/PAYG006169/PAYG008807/PAYG018228/PAYG037484/PAYG026509/PAYG005675/PAYG018260/PAYG025918/PAYG036137/PAYG003477/PAYG016934/PAYG034648/PAYG014478/PAY…	129
biological_process	GO:0006084	acetyl-CoA metabolic process	56/6423	116/29843	1.55e-10	2.04e-08	1.39e-08	PAYG003609/PAYG002876/PAYG009333/PAYG016578/PAYG012322/PAYG009799/PAYG007056/PAYG002904/PAYG012155/PAYG003996/PAYG031218/PAYG005529/PAYG016195/PAYG005518/PAYG030325/PAYG015813/PAYG034611/PAYG011761/PAYG024724/PAYG019424/PAYG004405/PAYG020601/PAYG005104/PAYG037217/PAYG029614/PAYG009204/PAYG004180/PAYG037447/PAYG027169/PAYG016074/PAYG025085/PAYG006081/PAYG014614/PAYG028371/PAYG002669/PAYG036431/PAY…	56
