# Supplementary material for: Analysis of Alternative Splicing and Alternative Polyadenylation in Populus alba var. pyramidalis by Single-Molecular Long-Read Sequencing
Source: Front Genet. 2020 Feb 7;11:48. doi: 10.3389/fgene.2020.00048 (PMC7020888; doi:10.3389/fgene.2020.00048)
Supplement: Supplementary file 5 [file DataSheet_5.xlsx]

## Sheet: Sheet1
Data S5. The expression level (FPKM) of RNA-seq and the relative qRT-PCR expression level for four tissue-specific genes and two non-tissue-specific genes
GeneID	Annotation in Arabidopsis						Expression level
							FPKM (RNA-Seq)												Relative expression (qRT-PCR)
							Leaf-1	Leaf-2	Leaf-3	Pholem-1	Pholem-2	Pholem-3	Xylem-1	Xylem-2	Xylem-3	Root-1	Root-2	Root-3	Leaf-1	Leaf-2	Leaf-3	Pholem-1	Pholem-2	Pholem-3	Xylem-1	Xylem-2	Xylem-3	Root-1	Root-2	Root-3
PAYT005502.1	ATP-dependent zinc metalloprotease FTSH 2, AtFTSH2						150.325	140	135.623	26.3432	20.4184	26.2989	30.0688	29.2257	25.4189	30.1768	34.6169	29.7102	0.200267	0.210224	0.216134	0.122428	0.137738	0.167241	0.118257	0.11908	0.142595	0.073812	0.057114	0.066523
PAYT017063.1	Uncharacterized protein At1g66480						26.7268	34.0832	30.2527	94.4402	80.2694	77.4935	21.2821	15.4078	28.6221	14.9866	11.3679	21.8459	0.0154099	0.013697	0.00860863	0.190782	0.188156	0.169576	0.11744	0.139661	0.169576	0.126745	0.121582	0.171943
PAYT034821.1	BURP domain protein RD22						12.5493	14.7858	5.11157	200.387	194.834	214.962	1.47673	27.7284	2.45279	2.97999	1.60589	1.51529	0.287175	0.29937	0.348686	1.33793	1.16473	1.23114	0.000341	0.000495	0.000838	0.004944	0.005486	0.00613
PAYT016647.1	Receptor-like protein 44, AtRLP44						46.5959	27.0654	46.7853	1.22635	1.12302	8.23231	184.995	165.985	171.953	215.464	181.592	113.453	0.0334929	0.0319066	0.03983	0.00182233	0.00171212	0.0017725	1.05702	0.933033	0.90125	0.368567	0.403321	0.469761
PAYT038390.1	Protein BIG GRAIN 1-like B						2.50754	1.94473	1.58902	9.0678	5.18843	8.06683	98.9993	103.299	74.1511	3.65488	3.28835	2.82305	0.00713931	0.0177013	0.0219445	0.03983	0.0457527	0.036906	0.562529	0.447513	0.514057	0.0591286	0.0620683	0.0575117
PAYT028874.1	Probable phosphoinositide phosphatase SAC9, AtSAC9						2.05553	1.88453	0.125576	1.72921	1.28304	0.761889	123.751	123.894	122.913	0.379952	15.4972	20.704	0.0264608	0.0210505	0.0188407	0.02836	0.0301855	0.0270168	2.49666	2.42839	2.2974	0.287175	0.190782	0.320856
PAYT020568.1	Protein COBRA						26.094	28.3938	19.3717	110.204	96.4929	114.045	73.309	73.1473	71.4261	104.709	107.423	88.1906	0.0158431	0.016176	0.017337	0.314253	0.293209	0.314253	0.157127	0.180491	0.196146	0.262429	0.30566	0.376312
PAYT016127.1	Glucuronoxylan 4-O-methyltransferase 3						4.87838	3.20945	1.02215	23.9983	19.8935	36.8328	79.2347	70.0152	70.4245	8.06565	7.13394	14.2213	0.000997082	0.00103942	0.00108356	0.0180733	0.0162885	0.0169802	0.0908733	0.0830429	0.0818996	0.00866851	0.0078125	0.00797666
PAYT008989.1	Ras-related protein RABD2a, AtRABD2a						63.2863	80.3017	68.4011	79.5347	70.1022	77.4672	56.7141	50.0664	64.4337	73.3476	61.6282	79.2776	0.156041	0.14161	0.10083	0.312083	0.314253	0.406126	0.15822	0.260616	0.329877	0.233258	0.251739	0.351111
